# Supplementary material for: Embryonic Lethality of Mitochondrial Pyruvate Carrier 1 Deficient Mouse Can Be Rescued by a Ketogenic Diet
Source: PLoS Genet. 2016 May 13;12(5):e1006056. doi: 10.1371/journal.pgen.1006056 (PMC4866774; doi:10.1371/journal.pgen.1006056)
Supplement: S1 Table — (XLS) [file pgen.1006056.s006.xls]

## Sheet: Comments
Content
Supplementary Dataset contains intracellular concentrations (mM metabolite/mg cellular protein) of central metabolites in MPC1+/+, MPC1gt/gt or MPC1-Flag rescued MEFs measured with targeted LC-MS/MS analysis (Büscher et al., 2010). xPG: 2-/3-phosphoglycerate ; PEP: phosphoenolpyruvate ; aKG: alpha-ketoglutarate

## Sheet: Supplementary Dataset
xPG: 2-/3-phosphoglycerate ; PEP: phosphoenolpyruvate ; aKG: alpha-ketoglutarate
n.d.: non detectable
Averaged replicates
Sample	lactate	aspartate	malate	fumarate	xPG	PEP	citrate_isocitrate	pyruvate	aKG
+/+	288.928	91.4469	11.1891	3.40564	32.7951	0.501202	10.3596	5.70371	1.33015
gt/gt	637.555	418.334	27.7147	5.64823	92.047	2.28409	n.d.	38.3652	1.30129
MPC1-Flag	420.835	55.4987	10.8732	3.82971	55.1689	0.342699	8.00343	7.56399	4.0259
Standard deviations of averaged replicates
Sample	lactate	aspartate	malate	fumarate	xPG	PEP	citrate_isocitrate	pyruvate	aKG
+/+	16.3873	13.097	1.64238	0.563509	8.03263	0.0585256	2.41886	1.94758	0.584361
gt/gt	102.776	28.3018	0.299998	0.327098	6.70618	0.0618805	n.d.	5.38972	0.225857
MPC1-Flag	64.5089	2.15713	0.743202	0.00220756	0.486786	0.00925078	0.199932	0.0969615	0.519026
Averaged replicates normalized to wildtype
Sample	lactate	aspartate	malate	fumarate	xPG	PEP	citrate_isocitrate	pyruvate	aKG
+/+	1	1	1	1	1	1	1	1	1
gt/gt	2.20662	4.57461	2.47692	1.6585	2.80673	4.55721	n.d.	6.72637	0.978305
MPC1-Flag	1.45654	0.606896	0.971767	1.12452	1.68223	0.683754	0.772565	1.32615	3.02666
Standard deviations of averaged replicates normalized to wildtype
Sample	lactate	aspartate	malate	fumarate	xPG	PEP	citrate_isocitrate	pyruvate	aKG
+/+	0.0567177	0.143219	0.146783	0.165464	0.244934	0.11677	0.23349	0.341458	0.439321
gt/gt	0.355715	0.309489	0.0268115	0.096046	0.204487	0.123464	n.d.	0.944951	0.169799
MPC1-Flag	0.22327	0.0235888	0.0664217	0.000648208	0.0148432	0.0184572	0.0192992	0.0169997	0.390202
