# Supplementary material for: Embryonic Lethality of Mitochondrial Pyruvate Carrier 1 Deficient Mouse Can Be Rescued by a Ketogenic Diet
Source: PLoS Genet. 2016 May 13;12(5):e1006056. doi: 10.1371/journal.pgen.1006056 (PMC4866774; doi:10.1371/journal.pgen.1006056)
Supplement: S2 Table — (XLS) [file pgen.1006056.s007.xls]

## Sheet: Comments
Content
Supplementary Dataset 1 contains the mass isotopomer distributions of intracellular metabolites upon labeling with [U-13C]glucose and [U-13C]glutamine, measured with targeted LC-MS/MS analysis (Rühl et al., 2012). G6P: glucose 6-phosphate ; FBP: fructose bisphosphate ; PEP: phosphoenolpyruvate ; BPG: bisphosphoglycerate ; xPG: 2-/3-phosphoglycerate ; Asp: aspartate ; Glu: glutamate ; Mal: malate …
Supplementary Dataset 2 contains the mass isotopomer distributions of intracellular metabolites upon labeling with [1-13C1]glutamine, measured with targeted LC-MS/MS analysis (Rühl et al., 2012). G6P: glucose 6-phosphate ; FBP: fructose bisphosphate ; PEP: phosphoenolpyruvate ; BPG: bisphosphoglycerate ; xPG: 2-/3-phosphoglycerate ; Asp: aspartate ; Glu: glutamate ; Mal: malate ; Suc: succinate.

## Sheet: Supplementary Dataset 1
G6P: glucose 6-phosphate ; FBP: fructose bisphosphate ; PEP: phosphoenolpyruvate ; BPG: bisphosphoglycerate ; xPG: 2-/3-phosphoglycerate ; Asp: aspartate ; Glu: glutamate ; Mal: malate ; Suc: succinate.
* not detected
Mass Isotopomer Distribution (%)
Averages corrected ([U13C]-glucose)	G6P0	G6P1	G6P2	G6P3	G6P4	G6P5	G6P6	FL	FBP0	FBP1	FBP2	FBP3	FBP4	FBP5	FBP6	FL	PEP0	PEP1	PEP2	PEP3	FL	BPG0	BPG1	BPG2	BPG3	FL	xPG0	xPG1	xPG2	xPG3	FL	ASP0	ASP1	ASP2	ASP3	ASP4	FL	GLU0	GLU1	GLU2	GLU3	GLU4	GLU5	FL	Mal0	Mal1	Mal2	Mal3	Mal4
+/+	0.329893	0.0323583	0.200917	0.0570385	0.125212	4.68566	94.5777	98.6667	0.241606	0.00119285	0.00740673	0.185352	0.1286	4.77445	94.6617	98.8215	1.02099	0.0323207	1.42313	97.5392	98.4987	1.33448	0.0564654	2.67029	95.9681	97.7672	3.30492	0.538604	2.61154	93.5737	95.4943	69.562	2.29167	18.9661	7.69044	1.90595	17.7297	74.9133	1.38497	17.7967	2.86848	2.92869	0.690668	12.1504	83.5581	0*	11.2211	4.51504	1.25688
gt/gt	2.41125	0*	0.327524	0.00290539	0.212909	3.74863	93.461	96.8124	0.503722	0.00120437	0.00442794	0.193987	0.157635	4.7092	94.43	98.5581	2.23302	0.0779205	2.76403	94.9554	96.8241	1.45651	0.184641	2.59736	95.7901	97.5832	3.93706	0.530465	2.40764	93.1514	94.9333	90.5141	1.4107	1.82244	6.05163	0.242003	6.04462	97.7286	0.844086	1.31071	0.140437	0.0149682	0.00583388	0.795173	96.4372	0*	1.13084	3.34104	0.273463
absError
+/+	0.0655295	0.0430229	0.197689	0.0612011	0.0440227	0.376455	0.355236	0.801965	0.126028	0.000432534	0.00611499	0.0134792	0.0456133	0.0551195	0.202924	0.288116	0.693825	0.0438193	0.28052	0.457426	0.659046	0.457771	0.0363548	0.0717969	0.439174	0.499157	0.856689	0.349434	0.199575	1.41525	1.66477	0.0463656	0.0214872	0.1715	0.0868079	0.0702482	0.226476	0.105086	0.0206471	0.0583765	0.0402571	0.0469713	0.021393	0.0686673	1.74202	0*	1.03849	0.546263	0.255378
gt/gt	1.92595	0*	0.139877	0.00243585	0.130598	0.0822111	1.75949	1.93372	0.0865695	0.00116469	0.00543919	0.0190145	0.0339904	0.0970401	0.0822655	0.197307	0.436847	0.0593456	0.919804	0.667371	1.30036	0.128698	0.0150736	0.183275	0.237539	0.364747	0.705504	0.0712191	0.404783	0.515902	0.809497	0.556761	0.0339027	0.0732847	0.295641	0.0508744	0.317724	0.239663	0.0220748	0.0594644	0.00708792	0.00409979	0.00129378	0.0613776	0.430658	0*	0.0174852	0.411115	0.0775878
Averages corrected ([U13C]-glutamine)	G6P0	G6P1	G6P2	G6P3	G6P4	G6P5	G6P6	FL	FBP0	FBP1	FBP2	FBP3	FBP4	FBP5	FBP6	FL	PEP0	PEP1	PEP2	PEP3	FL	BPG0	BPG1	BPG2	BPG3	FL	xPG0	xPG1	xPG2	xPG3	FL	ASP0	ASP1	ASP2	ASP3	ASP4	FL	GLU0	GLU1	GLU2	GLU3	GLU4	GLU5	FL	Mal0	Mal1	Mal2	Mal3	Mal4
+/+	98.8318	0.864627	0.203045	0.0821722	0.0304137	0.00015242	0.000193024	0.273468	97.776	0.383779	1.67582	0.0706745	0.00347558	0.000752329	0.165019	0.825871	99.0713	0.35477	0.199712	0.376607	0.628005	94.8589	2.09151	1.65682	1.41139	3.21311	99.4169	0*	0.730102	0.142392	0.535367	3.89878	2.71984	11.1896	10.966	71.4716	85.9709	2.41218	2.03772	2.60967	14.333	3.2583	75.4358	88.0937	9.46583	2.8279	12.1193	9.11545	66.7378
gt/gt	98.7822	0.383845	0.833643	0.0332279	0.00521505	0.000839584	0.000166643	0.362812	97.7248	0.367723	1.55779	0.179297	0.0263222	0.00104614	0.213415	0.902033	99.3807	0*	0.651731	0.368867	0.671991	95.622	1.32695	1.79579	1.27526	2.91477	99.348	0*	0.86623	0.0926992	0.571086	4.06405	0.282096	1.92265	21.5455	72.2279	89.4189	1.79925	0.0320732	0.421723	0.932591	3.78743	93.0407	96.8053	11.9075	0*	1.70416	19.5327	66.9488
absError
+/+	0.71867	0.100345	0.0903269	0.0598061	0.0383754	0.000115581	0.000105052	0.102521	0.0775416	0.00341426	0.108504	0.0165504	0.00316699	0.000605699	0.0232216	0.0708498	0.472872	0.0181209	0.0741712	0.292701	0.348188	0.949704	0.10825	0.143936	0.517677	0.649718	0.746126	0*	0.171417	0.0914831	0.175338	0.299489	0.248869	0.277705	0.388426	1.12437	1.61676	0.216722	0.18256	0.125934	0.269577	0.0532322	0.794991	0.537699	0.872834	0.453814	0.257752	0.309813	0.486515
gt/gt	0.401203	0.0323482	0.346496	0.0258618	0.00552333	0.00101421	3.70305e-05	0.138385	0.543081	0.0202403	0.135951	0.0425392	0.0155399	0.00103062	0.0695373	0.150716	0.19734	0*	0.254546	0.225612	0.381816	0.253763	0.0627314	0.00850327	0.222921	0.2495	0.756321	0*	0.422669	0.088672	0.353211	0.227914	0.0172874	0.0552818	0.631826	0.904514	1.41035	0.20484	0.00365259	0.0272762	0.0323468	0.102587	0.331157	0.2377	1.14012	0*	0.0584553	1.06672	2.14722
[truncated: 7 more columns]

## Sheet: Supplementary Dataset 2
G6P: glucose 6-phosphate ; FBP: fructose bisphosphate ; PEP: phosphoenolpyruvate ; BPG: bisphosphoglycerate ; xPG: 2-/3-phosphoglycerate ; Asp: aspartate ; Glu: glutamate ; Mal: malate ; Suc: succinate.
* not detected
Mass Isotopomer Distribution (%)
Averages corrected ([1-13C1]glutamine)	G6P0	G6P1	G6P2	G6P3	G6P4	G6P5	G6P6	FBP0	FBP1	FBP2	FBP3	FBP4	FBP5	FBP6	PEP0	PEP1	PEP2	PEP3	BPG0	BPG1	BPG2	BPG3	xPG0	xPG1	xPG2	xPG3	ASP0	ASP1	ASP2	ASP3	ASP4	GLU0	GLU1	GLU2	GLU3	GLU4	GLU5	Mal0	Mal1	Mal2	Mal3	Mal4	Suc0	Suc1	Suc2	Suc3	Suc4
+/+	98.7882	0.130211	0.992882	0.106284	0.0116449	0.00321321	0.0132714	98.297	0*	1.77784	0.0626463	0.0140908	0.00269601	0.00173633	99.7774	0*	0.261303	0.00644361	94.8703	3.72894	1.40265	0.0141667	98.5459	0.440573	0.855489	0.167617	91.8384	6.80884	0.996519	0.242916	0.138099	21.1148	77.7843	0.397274	0.738252	0.0318077	0.00243369	96.7137	2.55047	0.544732	0.0711361	0.133308	95.7993	1.18871	1.72844	0.0754002	1.24688
gt/gt	98.1193	0.494061	1.39293	0.0244075	0.0325601	0.000103869	7.43701e-05	97.7997	0.253406	1.94225	0.0876475	0.000587259	0.00168918	0.00166206	99.9796	0*	0.307674	0.0040148	95.4569	2.58607	1.94496	0.0338548	99.2362	0.229484	0.537127	0.00323654	81.4716	17.197	1.05594	0.237704	0.0674324	7.35727	91.4485	0.417586	0.818357	0.0352959	0.00215696	89.8914	9.27046	0.708017	0.125229	0.0241612	96.0348	1.87949	1.63376	0.0623374	0.426537
absError
+/+	0.839557	0.928392	0.243965	0.146227	0.00971886	0.00433844	0.0183932	0.168836	0*	0.0360789	0.016913	0.0128997	0.00122272	0.00118598	0.29132	0*	0.115721	0.00625378	1.83712	1.35435	0.565393	0.017168	0.825867	0.663605	0.101266	0.117777	0.319352	0.392891	0.0392457	0.025425	0.107323	1.06923	0.726917	0.259423	0.0827772	0.00885329	0.00179408	0.639999	0.67255	0.0437072	0.0224036	0.102362	1.00347	0.965877	0.691223	0.0648285	0.503406
gt/gt	1.11328	0.534665	0.870147	0.0335182	0.0401627	0.000105557	2.61814e-05	0.0668653	0.109372	0.0410851	0.039394	0.000422009	0.00122198	0.0015182	0.35262	0*	0.0361686	0.00461671	0.194485	0.167444	0.034041	0.0157014	0.18282	0.0582906	0.126684	0.00311981	0.103344	0.170684	0.0311076	0.0262996	0.0430367	0.35476	0.177327	0.172805	0.0302372	0.00508383	0.000935598	0.524144	0.517304	0.0404415	0.00828404	0.0140435	1.36274	0.564664	0.667104	0.0823258	0.194682
