# Supplementary material for: Embryonic Lethality of Mitochondrial Pyruvate Carrier 1 Deficient Mouse Can Be Rescued by a Ketogenic Diet
Source: PLoS Genet. 2016 May 13;12(5):e1006056. doi: 10.1371/journal.pgen.1006056 (PMC4866774; doi:10.1371/journal.pgen.1006056)
Supplement: S3 Table — (XLS) [file pgen.1006056.s008.xls]

## Sheet: Comments
Content
Supplementary Dataset 1 contains the intensity values of annotated ions in the brain metabolomics data set, normalized and log2-transformed to the MPC1+/+ embryos. This is accompanied with the performed Student's t-test statistics, with calculated q-values as corrected FDR p-values.
Supplementary Dataset 2 lists the metabolite annotation of each ion in the metabolomics experiments (Supplementary Dataset 1), with the annotated name and electrospray modification (ion). All metabolites differ less than 0.001 Da from the theoretical mass. The KEGG hsa metabolite database was used as annotation reference.

## Sheet: Supplementary Dataset 1
		normal diet		keto diet
ionIdx	m/z	log2(FC)	q-value (Storey)	log2(FC)	q-value (Storey)
1	59.0138	-0.125362	0.00126492	-0.0858649	0.236246
2	71.0137	0.0871823	0.040881	-0.176214	0.0304137
3	72.9928	-0.112709	0.0566501	-0.187939	0.0914563
4	73.0296	-0.471792	4.2076e-05	0.110866	0.175472
4	73.0296	-0.471792	4.2076e-05	0.110866	0.175472
4	73.0296	-0.471792	4.2076e-05	0.110866	0.175472
5	74.0246	0.160404	0.0118629	-0.174678	0.0747636
6	75.0087	-0.108903	0.0931349	-0.107542	0.304667
7	87.0086	0.760184	2.23053e-11	0.00990615	0.502565
7	87.0086	0.760184	2.23053e-11	0.00990615	0.502565
8	87.0445	0.283314	0.00386996	0.0657965	0.345225
9	88.0401	0.0642731	0.108431	-0.308319	0.0185685
9	88.0401	0.0642731	0.108431	-0.308319	0.0185685
9	88.0401	0.0642731	0.108431	-0.308319	0.0185685
10	89.0241	0.791065	2.22132e-07	0.398225	0.0421939
10	89.0241	0.791065	2.22132e-07	0.398225	0.0421939
10	89.0241	0.791065	2.22132e-07	0.398225	0.0421939
10	89.0241	0.791065	2.22132e-07	0.398225	0.0421939
10	89.0241	0.791065	2.22132e-07	0.398225	0.0421939
11	101.024	-0.153665	0.00250458	-0.143369	0.0766173
11	101.024	-0.153665	0.00250458	-0.143369	0.0766173
11	101.024	-0.153665	0.00250458	-0.143369	0.0766173
11	101.024	-0.153665	0.00250458	-0.143369	0.0766173
12	102.056	-1.14338	6.91189e-08	-0.0874826	0.284969
12	102.056	-1.14338	6.91189e-08	-0.0874826	0.284969
12	102.056	-1.14338	6.91189e-08	-0.0874826	0.284969
12	102.056	-1.14338	6.91189e-08	-0.0874826	0.284969
12	102.056	-1.14338	6.91189e-08	-0.0874826	0.284969
13	103.04	-0.0387586	0.187709	0.679181	0.0110245
13	103.04	-0.0387586	0.187709	0.679181	0.0110245
13	103.04	-0.0387586	0.187709	0.679181	0.0110245
14	104.035	0.754461	6.74697e-07	-0.0515196	0.456919
14	104.035	0.754461	6.74697e-07	-0.0515196	0.456919
15	108.012	1.22961	2.12812e-07	0.201999	0.219574
16	109.029	0.0275162	0.182084	-0.101141	0.284969
17	109.04	-0.669782	1.17689e-07	0.203093	0.0493065
18	111.02	-0.196374	0.00119926	-0.108796	0.0421939
19	112.04	1.27184	1.73612e-12	0.0462238	0.398921
19	112.04	1.27184	1.73612e-12	0.0462238	0.398921
20	113.024	-0.246807	1.73061e-05	-0.162304	0.0389289
21	113.035	0.329797	0.000325842	-0.128998	0.101046
21	113.035	0.329797	0.000325842	-0.128998	0.101046
22	113.06	0.0195279	0.194238	0.135812	0.307135
23	114.056	1.14436	2.81456e-16	0.330907	0.000914347
23	114.056	1.14436	2.81456e-16	0.330907	0.000914347
23	114.056	1.14436	2.81456e-16	0.330907	0.000914347
24	115.003	0.0516432	0.107245	-0.187819	0.0304137
25	115.04	-0.163546	0.0283581	-0.225086	0.0207869
26	116.035	0.0923812	0.134384	-0.0213203	0.487951
27	116.071	0.00790362	0.205577	-0.0987906	0.132743
27	116.071	0.00790362	0.205577	-0.0987906	0.132743
28	117.019	-0.722292	5.39075e-06	0.138237	0.132743
28	117.019	-0.722292	5.39075e-06	0.138237	0.132743
29	118.05	-0.0851238	0.108456	-0.309359	0.0474243
29	118.05	-0.0851238	0.108456	-0.309359	0.0474243
30	119.05	-0.098924	0.0836234	-0.0776602	0.369278
31	121.03	-0.0293346	0.162618	-0.047275	0.382621
32	127.051	-0.858147	7.10571e-08	0.260024	0.0304137
33	128.035	-0.982022	1.27293e-09	0.165499	0.0611325
33	128.035	-0.982022	1.27293e-09	0.165499	0.0611325
33	128.035	-0.982022	1.27293e-09	0.165499	0.0611325
34	128.071	-0.358301	0.00285935	-0.241988	0.245586
34	128.071	-0.358301	0.00285935	-0.241988	0.245586
35	129.02	-0.653172	2.11792e-07	0.338397	0.0730493
35	129.02	-0.653172	2.11792e-07	0.338397	0.0730493
36	129.055	-0.435441	0.00240603	-0.195698	0.116765
36	129.055	-0.435441	0.00240603	-0.195698	0.116765
36	129.055	-0.435441	0.00240603	-0.195698	0.116765
37	130.051	-0.113464	0.020836	-0.160665	0.0482339
37	130.051	-0.113464	0.020836	-0.160665	0.0482339
37	130.051	-0.113464	0.020836	-0.160665	0.0482339
37	130.051	-0.113464	0.020836	-0.160665	0.0482339
37	130.051	-0.113464	0.020836	-0.160665	0.0482339
37	130.051	-0.113464	0.020836	-0.160665	0.0482339
38	130.062	0.0392274	0.155072	-0.0371444	0.418806
39	130.087	-0.0502119	0.156307	0.0168048	0.487951
39	130.087	-0.0502119	0.156307	0.0168048	0.487951
40	131.046	0.540366	2.55618e-05	-0.0664342	0.336031
40	131.046	0.540366	2.55618e-05	-0.0664342	0.336031
41	131.082	0.0645852	0.134384	0.123157	0.284969
41	131.082	0.0645852	0.134384	0.123157	0.284969
42	132.03	1.88971	1.06471e-11	0.499373	0.0128334
42	132.03	1.88971	1.06471e-11	0.499373	0.0128334
43	133.014	0.0764453	0.0952377	-0.358646	0.00385394
44	135.031	-0.197483	0.0200189	0.164122	0.149322
45	135.045	-0.0211399	0.199583	0.174025	0.284549
45	135.045	-0.0211399	0.199583	0.174025	0.284549
46	140.012	0.229921	0.00683129	-0.0793762	0.236246
47	143.108	-0.157837	0.0618129	0.172602	0.202273
48	144.066	-0.0610819	0.0674221	0.0879506	0.175693
48	144.066	-0.0610819	0.0674221	0.0879506	0.175693
49	145.014	-0.603658	3.32601e-05	-0.300949	0.0304137
50	145.062	-0.929485	4.25806e-08	0.286972	0.0207869
50	145.062	-0.929485	4.25806e-08	0.286972	0.0207869
50	145.062	-0.929485	4.25806e-08	0.286972	0.0207869
51	146.025	0.152376	0.0051707	-0.131266	0.0304137
52	146.046	-1.27575	1.47568e-08	-0.108884	0.184238
52	146.046	-1.27575	1.47568e-08	-0.108884	0.184238
52	146.046	-1.27575	1.47568e-08	-0.108884	0.184238
52	146.046	-1.27575	1.47568e-08	-0.108884	0.184238
53	147.03	-0.406944	2.18802e-07	0.236574	0.0474243
53	147.03	-0.406944	2.18802e-07	0.236574	0.0474243
54	148.044	-0.0208615	0.190385	0.346921	0.0421939
55	149.061	-0.0624393	0.149197	0.0610956	0.411235
56	150.042	-0.135895	0.0581514	0.172735	0.132743
57	151.026	0.239802	0.108258	0.165398	0.236246
58	151.04	0.377455	2.24222e-05	0.14943	0.156622
58	151.04	0.377455	2.24222e-05	0.14943	0.156622
58	151.04	0.377455	2.24222e-05	0.14943	0.156622
58	151.04	0.377455	2.24222e-05	0.14943	0.156622
59	152.002	-0.0187433	0.190185	0.110146	0.296556
60	152.036	0.0931454	0.0618353	0.0525204	0.352114
61	153.02	-0.218948	0.000507813	-0.0392839	0.405259
62	154.062	0.422608	0.000248847	0.197622	0.13334
63	154.974	-0.352344	0.0012395	0.0995439	0.236246
64	155.01	0.891383	1.84543e-12	0.116913	0.116765
65	155.046	0.360683	0.0012395	0.0925081	0.423725
66	157.037	0.213048	0.0010194	0.0320848	0.459047
67	158.06	0.22857	0.00562066	-0.0245771	0.457264
68	159.03	-0.579365	5.99233e-06	-0.571237	0.0128334
69	160.04	-0.29161	8.45845e-05	-0.269043	0.00619442
69	160.04	-0.29161	8.45845e-05	-0.269043	0.00619442
70	160.062	-0.625418	3.7834e-08	-0.131491	0.159745
71	163.061	0.0366262	0.165249	0.10627	0.12294
72	164.072	0.291232	0.00195371	0.430174	0.014291
73	165.056	0.0902526	0.0355973	0.0153829	0.487951
74	165.092	0.00781578	0.206712	0.294361	0.0482339
75	166.05	-0.579303	8.91999e-08	0.0442738	0.418806
75	166.05	-0.579303	8.91999e-08	0.0442738	0.418806
76	166.975	-0.175677	0.00779496	-0.290923	0.0482339
77	167.021	0.132625	0.0761218	0.6626	0.175693
78	171.007	-0.585662	0.000183223	-0.0945502	0.284969
79	171.139	-0.0641558	0.156307	0.244571	0.132743
80	173.01	-0.86416	5.99912e-08	-0.243897	0.099902
80	173.01	-0.86416	5.99912e-08	-0.243897	0.099902
81	173.057	0.354457	6.58681e-06	0.0445182	0.456919
82	174.041	0.0998542	0.0520809	-0.00300311	0.524259
82	174.041	0.0998542	0.0520809	-0.00300311	0.524259
83	174.088	0.0362367	0.156228	0.117885	0.175693
84	179.056	-0.108467	0.0938109	-0.0729254	0.345225
84	179.056	-0.108467	0.0938109	-0.0729254	0.345225
84	179.056	-0.108467	0.0938109	-0.0729254	0.345225
84	179.056	-0.108467	0.0938109	-0.0729254	0.345225
84	179.056	-0.108467	0.0938109	-0.0729254	0.345225
84	179.056	-0.108467	0.0938109	-0.0729254	0.345225
84	179.056	-0.108467	0.0938109	-0.0729254	0.345225
84	179.056	-0.108467	0.0938109	-0.0729254	0.345225
84	179.056	-0.108467	0.0938109	-0.0729254	0.345225
85	180.066	0.137752	0.0568285	0.264334	0.0778144
86	183.066	-0.0155214	0.185566	0.115945	0.270281
86	183.066	-0.0155214	0.185566	0.115945	0.270281
87	184.002	-1.04108	1.24416e-05	-0.0850082	0.369677
88	184.986	0.0247902	0.190872	-0.233579	0.0110245
88	184.986	0.0247902	0.190872	-0.233579	0.0110245
89	188.056	-0.964985	4.55492e-08	-0.0806962	0.352114
90	189.005	0.142436	0.024065	0.00939639	0.518657
91	191.02	-1.7336	1.3676e-10	-0.330935	0.00844144
91	191.02	-1.7336	1.3676e-10	-0.330935	0.00844144
92	193.034	-0.471584	3.0756e-07	-0.15809	0.0474243
92	193.034	-0.471584	3.0756e-07	-0.15809	0.0474243
92	193.034	-0.471584	3.0756e-07	-0.15809	0.0474243
93	193.072	1.23237	0.0566501	-0.0621543	0.348703
94	194.082	-0.302382	0.0315562	0.185158	0.140001
95	195.051	0.201046	0.0159137	-0.0992589	0.284969
95	195.051	0.201046	0.0159137	-0.0992589	0.284969
96	198.017	-0.482719	0.000417357	-0.198589	0.140725
97	198.088	-0.145399	0.029325	-0.0390634	0.435829
98	199.17	-0.130841	0.11512	0.285399	0.116765
99	203.083	0.0280821	0.178403	0.0730784	0.392675
100	204.052	0.83791	3.26766e-07	0.201417	0.284969
101	204.065	0.49737	8.21011e-08	0.0670266	0.411235
102	207.078	0.0624336	0.0761888	0.0920062	0.175693
102	207.078	0.0624336	0.0761888	0.0920062	0.175693
103	208.11	-0.305518	0.0286411	0.0353869	0.418806
104	209.082	-0.0624862	0.133098	-0.0344541	0.46463
105	210.028	-0.99381	1.06471e-11	-0.252474	0.00619442
106	214.014	0.775488	2.28493e-11	-0.141329	0.134005
107	214.049	-0.520158	0.000452549	-0.374647	0.0148642
108	218.104	-0.526041	0.000191492	0.0146529	0.505759
109	226.082	0.697299	3.7834e-08	0.182876	0.132743
110	227.068	0.246331	0.000440956	-0.173432	0.0611325
111	227.202	-0.0563551	0.148415	0.0162363	0.498219
112	228.026	0.0584542	0.124799	-0.176332	0.146621
113	229.01	-0.324086	0.000226548	-0.214656	0.0493065
113	229.01	-0.324086	0.000226548	-0.214656	0.0493065
113	229.01	-0.324086	0.000226548	-0.214656	0.0493065
113	229.01	-0.324086	0.000226548	-0.214656	0.0493065
114	237.222	-0.00268857	0.21305	0.111844	0.347333
115	239.115	0.5305	0.00121145	-0.341038	0.0590957
115	239.115	0.5305	0.00121145	-0.341038	0.0590957
116	239.237	-0.0116182	0.205577	0.16921	0.165589
117	241.059	-0.0810887	0.116141	-0.151446	0.140001
118	243.062	0.472981	0.000108761	0.251869	0.0619098
119	243.082	-0.275856	0.00138517	-0.16312	0.132743
120	248.033	0.15477	0.00698789	-0.0447191	0.415441
121	249.053	-0.42566	0.0107113	0.0204398	0.487951
122	257.102	0.205199	0.0262297	-0.026004	0.502565
123	258.038	0.158474	0.00610399	-0.151091	0.132743
123	258.038	0.158474	0.00610399	-0.151091	0.132743
124	259.023	-0.163934	0.0688944	-0.165545	0.176264
124	259.023	-0.163934	0.0688944	-0.165545	0.176264
124	259.023	-0.163934	0.0688944	-0.165545	0.176264
124	259.023	-0.163934	0.0688944	-0.165545	0.176264
124	259.023	-0.163934	0.0688944	-0.165545	0.176264
124	259.023	-0.163934	0.0688944	-0.165545	0.176264
124	259.023	-0.163934	0.0688944	-0.165545	0.176264
124	259.023	-0.163934	0.0688944	-0.165545	0.176264
124	259.023	-0.163934	0.0688944	-0.165545	0.176264
124	259.023	-0.163934	0.0688944	-0.165545	0.176264
124	259.023	-0.163934	0.0688944	-0.165545	0.176264
124	259.023	-0.163934	0.0688944	-0.165545	0.176264
124	259.023	-0.163934	0.0688944	-0.165545	0.176264
124	259.023	-0.163934	0.0688944	-0.165545	0.176264
125	266.089	0.105235	0.0463147	-0.0464786	0.382621
125	266.089	0.105235	0.0463147	-0.0464786	0.382621
126	267.072	-0.126075	0.143827	0.0803363	0.369278
127	275.124	0.0467348	0.144954	0.0971009	0.359548
128	275.2	-0.187228	0.0186387	-0.143014	0.175693
129	277.121	-0.0780975	0.0847919	-0.14103	0.176264
130	279.232	-0.86031	0.0110997	-0.171016	0.146621
131	281.248	-0.301984	0.0170252	-0.157245	0.0887226
132	282.084	-0.0575163	0.153454	0.00273184	0.524259
133	283.068	0.463799	0.00995517	0.135103	0.459082
134	285.222	0.88328	0.00257992	-0.0515726	0.456919
134	285.222	0.88328	0.00257992	-0.0515726	0.456919
134	285.222	0.88328	0.00257992	-0.0515726	0.456919
135	287.237	0.527951	0.0083177	0.00533791	0.524259
136	289.032	0.121907	0.06766	-0.143908	0.214939
136	289.032	0.121907	0.06766	-0.143908	0.214939
137	289.215	0.138351	0.054525	-0.0156053	0.505759
137	289.215	0.138351	0.054525	-0.0156053	0.505759
137	289.215	0.138351	0.054525	-0.0156053	0.505759
137	289.215	0.138351	0.054525	-0.0156053	0.505759
137	289.215	0.138351	0.054525	-0.0156053	0.505759
138	296.083	-0.192981	0.0408361	0.680849	0.00027848
139	298.274	-0.26341	0.0573756	0.0381201	0.45707
139	298.274	-0.26341	0.0573756	0.0381201	0.45707
140	299.2	-0.367721	0.122308	0.0515144	0.435829
140	299.2	-0.367721	0.122308	0.0515144	0.435829
141	300.039	-0.170862	0.024065	-0.152511	0.159745
142	301.179	0.0362249	0.165249	0.0188665	0.502565
142	301.179	0.0362249	0.165249	0.0188665	0.502565
142	301.179	0.0362249	0.165249	0.0188665	0.502565
142	301.179	0.0362249	0.165249	0.0188665	0.502565
142	301.179	0.0362249	0.165249	0.0188665	0.502565
143	301.216	0.0397252	0.199583	-0.149456	0.146621
144	303.084	0.922681	1.73612e-12	0.38681	0.0304137
145	303.198	-0.23543	0.0359014	-0.913066	0.0474243
145	303.198	-0.23543	0.0359014	-0.913066	0.0474243
145	303.198	-0.23543	0.0359014	-0.913066	0.0474243
145	303.198	-0.23543	0.0359014	-0.913066	0.0474243
146	303.232	0.417372	0.029325	-0.203464	0.158692
147	306.05	-0.246214	0.00620801	-0.0571071	0.392675
148	307.033	0.38403	1.49347e-06	0.00825923	0.50685
149	311.221	-0.095528	0.118244	0.323235	0.284969
150	311.294	-0.062542	0.15876	0.251331	0.0928497
151	320.062	-2.17204	1.2406e-09	-0.148363	0.132743
152	322.044	0.27353	0.0404425	0.157737	0.133277
153	323.029	0.598865	0.00732413	0.193873	0.134005
154	324.093	0.497318	3.10675e-05	-0.0188791	0.498219
155	325.024	0.0907825	0.06766	-0.0877752	0.30719
156	327.232	-0.142567	0.085139	-0.228352	0.0611325
157	331.227	0.0628376	0.156228	-0.000447428	0.533536
157	331.227	0.0628376	0.156228	-0.000447428	0.533536
157	331.227	0.0628376	0.156228	-0.000447428	0.533536
157	331.227	0.0628376	0.156228	-0.000447428	0.533536
157	331.227	0.0628376	0.156228	-0.000447428	0.533536
158	335.042	-0.235642	0.0250585	-0.10415	0.216419
159	335.222	-0.168313	0.0931349	-0.156726	0.284549
159	335.222	-0.168313	0.0931349	-0.156726	0.284549
159	335.222	-0.168313	0.0931349	-0.156726	0.284549
159	335.222	-0.168313	0.0931349	-0.156726	0.284549
159	335.222	-0.168313	0.0931349	-0.156726	0.284549
159	335.222	-0.168313	0.0931349	-0.156726	0.284549
159	335.222	-0.168313	0.0931349	-0.156726	0.284549
159	335.222	-0.168313	0.0931349	-0.156726	0.284549
160	338.989	0.161401	0.0987026	-0.198153	0.132743
160	338.989	0.161401	0.0987026	-0.198153	0.132743
160	338.989	0.161401	0.0987026	-0.198153	0.132743
160	338.989	0.161401	0.0987026	-0.198153	0.132743
160	338.989	0.161401	0.0987026	-0.198153	0.132743
160	338.989	0.161401	0.0987026	-0.198153	0.132743
160	338.989	0.161401	0.0987026	-0.198153	0.132743
160	338.989	0.161401	0.0987026	-0.198153	0.132743
160	338.989	0.161401	0.0987026	-0.198153	0.132743
161	341.109	1.08754	0.0392939	-0.752222	0.132743
161	341.109	1.08754	0.0392939	-0.752222	0.132743
161	341.109	1.08754	0.0392939	-0.752222	0.132743
161	341.109	1.08754	0.0392939	-0.752222	0.132743
161	341.109	1.08754	0.0392939	-0.752222	0.132743
161	341.109	1.08754	0.0392939	-0.752222	0.132743
161	341.109	1.08754	0.0392939	-0.752222	0.132743
161	341.109	1.08754	0.0392939	-0.752222	0.132743
162	344.04	-0.144739	0.104788	-0.0713424	0.411235
163	345.205	-0.00703436	0.208887	0.503691	0.0474243
163	345.205	-0.00703436	0.208887	0.503691	0.0474243
163	345.205	-0.00703436	0.208887	0.503691	0.0474243
164	346.056	0.308686	0.0644628	0.187545	0.133277
164	346.056	0.308686	0.0644628	0.187545	0.133277
165	347.221	-0.0721502	0.156307	-0.00747496	0.524259
165	347.221	-0.0721502	0.156307	-0.00747496	0.524259
166	348.087	-0.208434	0.0100164	-0.022468	0.476252
167	351.218	0.0666869	0.156307	0.180178	0.159745
167	351.218	0.0666869	0.156307	0.180178	0.159745
167	351.218	0.0666869	0.156307	0.180178	0.159745
167	351.218	0.0666869	0.156307	0.180178	0.159745
167	351.218	0.0666869	0.156307	0.180178	0.159745
167	351.218	0.0666869	0.156307	0.180178	0.159745
168	362.05	0.386879	0.0250585	0.254406	0.0611325
168	362.05	0.386879	0.0250585	0.254406	0.0611325
169	367.018	0.0245354	0.182084	-0.0619585	0.369677
170	378.097	1.01308	4.65669e-07	0.0957771	0.352114
171	381.317	0.0148319	0.199527	-0.248282	0.134005
172	383.113	0.16004	0.0408361	0.0328721	0.459014
173	385.345	0.0774407	0.157193	0.175136	0.181101
173	385.345	0.0774407	0.157193	0.175136	0.181101
173	385.345	0.0774407	0.157193	0.175136	0.181101
174	388.063	-0.112025	0.0761888	0.0285671	0.46463
175	391.284	-0.148276	0.0561553	-0.0239294	0.491624
176	392.041	-0.401846	3.1137e-06	-0.0892061	0.288763
177	394.005	-0.314563	0.000119611	-0.0407541	0.418947
178	401.015	0.367429	7.23396e-05	-0.0323488	0.456919
179	401.081	-0.0103756	0.205577	-0.165438	0.0778144
180	401.341	-0.0459796	0.163803	0.0212764	0.487951
180	401.341	-0.0459796	0.163803	0.0212764	0.487951
180	401.341	-0.0459796	0.163803	0.0212764	0.487951
180	401.341	-0.0459796	0.163803	0.0212764	0.487951
180	401.341	-0.0459796	0.163803	0.0212764	0.487951
180	401.341	-0.0459796	0.163803	0.0212764	0.487951
180	401.341	-0.0459796	0.163803	0.0212764	0.487951
181	402.994	0.31566	0.00591994	-0.0488421	0.41692
182	403.357	-0.332357	0.0079016	0.387834	0.0128334
183	410.025	0.0275552	0.187709	0.0568454	0.375771
184	415.32	0.0594253	0.178759	-0.0893976	0.336031
184	415.32	0.0594253	0.178759	-0.0893976	0.336031
184	415.32	0.0594253	0.178759	-0.0893976	0.336031
184	415.32	0.0594253	0.178759	-0.0893976	0.336031
184	415.32	0.0594253	0.178759	-0.0893976	0.336031
184	415.32	0.0594253	0.178759	-0.0893976	0.336031
184	415.32	0.0594253	0.178759	-0.0893976	0.336031
185	426.023	0.171524	0.0523924	0.00263041	0.524259
185	426.023	0.171524	0.0523924	0.00263041	0.524259
185	426.023	0.171524	0.0523924	0.00263041	0.524259
186	429.057	0.570442	2.12812e-07	0.0364063	0.456862
187	431.314	-0.204522	0.0131975	0.133852	0.270281
187	431.314	-0.204522	0.0131975	0.133852	0.270281
188	442.017	0.169684	0.0523924	0.017817	0.49104
189	443.351	-0.265915	0.00562066	0.0560961	0.443228
190	445.053	0.782925	2.33364e-11	0.0786114	0.309727
191	445.186	-0.111322	0.107289	-0.025042	0.498219
192	462.068	0.25194	0.0618353	0.0652539	0.392675
193	468.061	-0.285886	0.00907657	-0.00854436	0.513205
194	477.213	0.154267	0.0436376	0.0801278	0.435829
195	481.977	0.0704877	0.133356	-0.210748	0.0421939
196	487.1	0.536322	0.000340871	0.250104	0.0382218
197	495.121	-0.109116	0.120004	-0.0116699	0.513205
197	495.121	-0.109116	0.120004	-0.0116699	0.513205
197	495.121	-0.109116	0.120004	-0.0116699	0.513205
197	495.121	-0.109116	0.120004	-0.0116699	0.513205
198	505.989	0.115747	0.0676147	-0.139101	0.113399
198	505.989	0.115747	0.0676147	-0.139101	0.113399
199	522.948	0.303179	0.00240868	-0.0643853	0.385298
200	523.451	0.233766	0.0200585	0.107243	0.369278
200	523.451	0.233766	0.0200585	0.107243	0.369278
201	539.996	0.0650982	0.129347	0.00393791	0.524259
202	540.053	0.210033	0.00779496	-0.0782881	0.284969
203	545.398	-0.0291154	0.188358	0.0694755	0.456919
203	545.398	-0.0291154	0.188358	0.0694755	0.456919
204	558.063	0.487713	0.00279319	0.354236	0.0493065
205	561.251	-0.216616	0.0116851	-0.136857	0.375771
206	563.068	0.0295086	0.182951	-0.0915518	0.294555
206	563.068	0.0295086	0.182951	-0.0915518	0.294555
207	565.047	0.0323524	0.181055	-0.134467	0.170535
207	565.047	0.0323524	0.181055	-0.134467	0.170535
208	579.027	0.0406218	0.162397	-0.0543729	0.411235
209	581.241	-0.267355	0.0688944	0.353022	0.175095
210	583.255	-0.12715	0.108431	-0.166664	0.307135
211	604.069	0.317099	0.00121145	-0.0951809	0.270281
212	606.075	0.207985	0.0139881	-0.0597914	0.369278
212	606.075	0.207985	0.0139881	-0.0597914	0.369278
213	611.145	-0.700386	0.0011505	-0.0411672	0.480202
214	613.141	-0.135617	0.0566501	-0.249206	0.0304137
215	658.853	0.375546	0.00617971	-0.0528001	0.458267
216	659.309	0.0754633	0.162397	0.504116	0.0611325
216	659.309	0.0754633	0.162397	0.504116	0.0611325
217	665.215	-0.39741	0.0566501	-0.157242	0.311443
218	681.915	0.428699	0.0010194	-0.0467999	0.459047
219	744.084	-0.555786	0.00617971	-0.0675525	0.369278
220	766.108	0.898906	0.000164144	0.12602	0.3341
221	784.149	0.247521	0.0170252	0.0196401	0.501728
222	808.118	0.00618171	0.211893	0.121458	0.284969

## Sheet: Supplementary Dataset 2
ionIdx	m/z	name	KEGG ID	annotation score	ion
1	59.0138	Acetate	C00033	100	-H(-)
2	71.0137	Methylglyoxal	C00546	100	-H(-)
3	72.9928	Glyoxylate	C00048	100	-H(-)
4	73.0296	Propanoate	C00163	100	-H(-)
4	73.0296	(R)-Lactaldehyde	C00937	100	-H(-)
4	73.0296	Lactaldehyde	C05999	100	-H(-)
5	74.0246	Glycine	C00037	100	-H(-)
6	75.0087	Glycolate	C00160	100	-H(-)
7	87.0086	Pyruvate	C00022	100	-H(-)
7	87.0086	3-Oxopropanoate	C00222	100	-H(-)
8	87.0445	Butanoic acid	C00246	100	-H(-)
9	88.0401	L-Alanine	C00041	100	-H(-)
9	88.0401	beta-Alanine	C00099	100	-H(-)
9	88.0401	Sarcosine	C00213	100	-H(-)
10	89.0241	Glycerone	C00184	100	-H(-)
10	89.0241	(S)-Lactate	C00186	100	-H(-)
10	89.0241	(R)-Lactate	C00256	100	-H(-)
10	89.0241	D-Glyceraldehyde	C00577	100	-H(-)
10	89.0241	3-Hydroxypropanoate	C01013	100	-H(-)
11	101.024	2-Oxobutanoate	C00109	100	-H(-)
11	101.024	Acetoacetate	C00164	100	-H(-)
11	101.024	Succinate semialdehyde	C00232	100	-H(-)
11	101.024	(S)-Methylmalonate semialdehyde	C06002	100	-H(-)
12	102.056	4-Aminobutanoate	C00334	100	-H(-)
12	102.056	N,N-Dimethylglycine	C01026	100	-H(-)
12	102.056	(S)-2-Aminobutanoate	C02356	100	-H(-)
12	102.056	L-3-Amino-isobutanoate	C03284	100	-H(-)
12	102.056	3-Aminoisobutyric acid	C05145	100	-H(-)
13	103.04	(R)-3-Hydroxybutanoate	C01089	100	-H(-)
13	103.04	2-Hydroxybutanoic acid	C05984	100	-H(-)
13	103.04	(S)-3-Hydroxyisobutyrate	C06001	100	-H(-)
14	104.035	L-Serine	C00065	100	-H(-)
14	104.035	D-Serine	C00740	100	-H(-)
15	108.012	Hypotaurine	C00519	100	-H(-)
16	109.029	Hydroquinone	C00530	100	-H(-)
17	109.04	Imidazole-4-acetaldehyde	C05130	100	-H(-)
18	111.02	Uracil	C00106	100	-H(-)
19	112.04	1-Pyrroline-2-carboxylate	C03564	100	-H(-)
19	112.04	(S)-1-Pyrroline-5-carboxylate	C03912	100	-H(-)
20	113.024	cis-Acetylacrylate	C07091	100	-H(-)
21	113.035	5,6-Dihydrouracil	C00429	100	-H(-)
21	113.035	3-Cyano-L-alanine	C02512	100	-H(-)
22	113.06	epsilon-Caprolactone	C01880	100	-H(-)
23	114.056	L-Proline	C00148	100	-H(-)
23	114.056	D-Proline	C00763	100	-H(-)
23	114.056	3-Acetamidopropanal	C18170	100	-H(-)
24	115.003	Fumarate	C00122	100	-H(-)
25	115.04	3-Methyl-2-oxobutanoic acid	C00141	100	-H(-)
26	116.035	L-2-Amino-3-oxobutanoic acid	C03508	100	-H(-)
27	116.071	L-Valine	C00183	100	-H(-)
27	116.071	Betaine	C00719	100	-H(-)
28	117.019	Succinate	C00042	100	-H(-)
28	117.019	Methylmalonate	C02170	100	-H(-)
29	118.05	L-Threonine	C00188	100	-H(-)
29	118.05	L-Allothreonine	C05519	100	-H(-)
30	119.05	Phenylacetaldehyde	C00601	100	-H(-)
31	121.03	Benzoate	C00180	100	-H(-)
32	127.051	5,6-Dihydrothymine	C00906	68	-H(-)
33	128.035	Pidolic acid	C01879	100	-H(-)
33	128.035	L-1-Pyrroline-3-hydroxy-5-carboxylate	C04281	100	-H(-)
33	128.035	1-Pyrroline-4-hydroxy-2-carboxylate	C04282	100	-H(-)
34	128.071	L-Pipecolate	C00408	100	-H(-)
34	128.071	N4-Acetylaminobutanal	C05936	100	-H(-)
35	129.02	2,5-Dioxopentanoate	C00433	100	-H(-)
35	129.02	Itaconate	C00490	100	-H(-)
36	129.055	4-Methyl-2-oxopentanoate	C00233	100	-H(-)
36	129.055	(S)-3-Methyl-2-oxopentanoic acid	C00671	100	-H(-)
36	129.055	Adipate semialdehyde	C06102	100	-H(-)
37	130.051	5-Aminolevulinate	C00430	65	-H(-)
37	130.051	5-Amino-2-oxopentanoic acid	C01110	65	-H(-)
37	130.051	Hydroxyproline	C01157	65	-H(-)
37	130.051	L-Glutamate 5-semialdehyde	C01165	65	-H(-)
37	130.051	cis-4-Hydroxy-D-proline	C03440	65	-H(-)
37	130.051	trans-3-Hydroxy-L-proline	C05147	65	-H(-)
38	130.062	Creatine	C00300	100	-H(-)
39	130.087	L-Leucine	C00123	100	-H(-)
39	130.087	L-Isoleucine	C00407	100	-H(-)
40	131.046	L-Asparagine	C00152	100	-H(-)
40	131.046	3-Ureidopropionate	C02642	100	-H(-)
41	131.082	L-Ornithine	C00077	100	-H(-)
41	131.082	D-Ornithine	C00515	100	-H(-)
42	132.03	L-Aspartate	C00049	49	-H(-)
42	132.03	D-Aspartate	C00402	49	-H(-)
43	133.014	(S)-Malate	C00149	100	-H(-)
44	135.031	Hypoxanthine	C00262	100	-H(-)
45	135.045	4-Hydroxyphenylacetaldehyde	C03765	100	-H(-)
45	135.045	Phenylacetic acid	C07086	100	-H(-)
46	140.012	Ethanolamine phosphate	C00346	71	-H(-)
47	143.108	Octanoic acid	C06423	100	-H(-)
48	144.066	4-Acetamidobutanoate	C02946	100	-H(-)
48	144.066	L-2-Aminoadipate 6-semialdehyde	C04076	100	-H(-)
49	145.014	2-Oxoglutarate	C00026	100	-H(-)
50	145.062	L-Glutamine	C00064	45	-H(-)
50	145.062	D-Glutamine	C00819	45	-H(-)
50	145.062	3-Ureidoisobutyrate	C05100	45	-H(-)
51	146.025	Indole-5,6-quinone	C05579	100	-H(-)
52	146.046	L-Glutamate	C00025	58	-H(-)
52	146.046	D-Glutamate	C00217	58	-H(-)
52	146.046	Glutamate	C00302	58	-H(-)
52	146.046	L-4-Hydroxyglutamate semialdehyde	C05938	58	-H(-)
53	147.03	D-Xylonolactone	C02266	100	-H(-)
53	147.03	2-Hydroxyglutarate	C02630	100	-H(-)
53	147.03	5-Amino-4-imidazolecarboxyamide	C04051	10	.Na/H-H(-)
54	148.044	L-Methionine	C00073	100	-H(-)
55	149.061	4-Coumaryl alcohol	C02646	100	-H(-)
55	149.061	4-Methyl-2-oxopentanoate	C00233	31	.F(-)
55	149.061	(S)-3-Methyl-2-oxopentanoic acid	C00671	31	.F(-)
55	149.061	Adipate semialdehyde	C06102	31	.F(-)
56	150.042	Guanine	C00242	100	-H(-)
57	151.026	Xanthine	C00385	100	-H(-)
58	151.04	4-Hydroxyphenylacetate	C00642	100	-H(-)
58	151.04	3,4-Dihydroxyphenylacetaldehyde	C04043	100	-H(-)
58	151.04	2-Hydroxyphenylacetate	C05852	100	-H(-)
58	151.04	4-Hydroxyphenyl acetate	C13636	100	-H(-)
59	152.002	3-Sulfino-L-alanine	C00606	100	-H(-)
60	152.036	3-Hydroxyanthranilate	C00632	100	-H(-)
60	152.036	L-Aspartate	C00049	40	.F(-)
60	152.036	D-Aspartate	C00402	40	.F(-)
61	153.02	2,5-Dihydroxybenzoate	C00628	100	-H(-)
61	153.02	(S)-Malate	C00149	40	.F(-)
62	154.062	L-Histidine	C00135	100	-H(-)
63	154.974	2-Phosphoglycolate	C00988	100	-H(-)
64	155.01	Orotate	C00295	100	-H(-)
65	155.046	4-Imidazolone-5-propanoate	C03680	100	-H(-)
66	157.037	(S)-Allantoin	C02350	100	-H(-)
67	158.06	Indole-3-acetaldehyde	C00637	100	-H(-)
68	159.03	2-Oxoadipate	C00322	100	-H(-)
69	160.04	4,8-Dihydroxyquinoline	C05637	100	-H(-)
69	160.04	4,6-Dihydroxyquinoline	C05639	100	-H(-)
70	160.062	L-2-Aminoadipate	C00956	100	-H(-)
71	163.061	6-Deoxy-L-galactose	C01019	100	-H(-)
72	164.072	L-Phenylalanine	C00079	100	-H(-)
73	165.056	3-Methoxy-4-hydroxyphenylacetaldehyde	C05581	100	-H(-)
74	165.092	Perillic acid	C11924	100	-H(-)
75	166.05	Pyridoxal	C00250	100	-H(-)
75	166.05	3-Methoxyanthranilate	C05831	100	-H(-)
76	166.975	Phosphoenolpyruvate	C00074	100	-H(-)
76	166.975	2,5-Dioxopentanoate	C00433	5	.K/H-H(-)
76	166.975	Itaconate	C00490	5	.K/H-H(-)
77	167.021	Urate	C00366	100	-H(-)
78	171.007	sn-Glycerol 3-phosphate	C00093	100	-H(-)
78	171.007	Deoxyribose	C01801	5	.K/H-H(-)
79	171.139	Decanoic acid	C01571	100	-H(-)
80	173.01	cis-Aconitate	C00417	100	-H(-)
80	173.01	Dehydroascorbate	C05422	100	-H(-)
81	173.057	N-Formimino-L-glutamate	C00439	100	-H(-)
82	174.041	N-Acetyl-L-aspartate	C01042	47	-H(-)
82	174.041	N-Formyl-L-glutamate	C01045	47	-H(-)
83	174.088	L-Citrulline	C00327	100	-H(-)
84	179.056	D-Glucose	C00031	45	-H(-)
84	179.056	D-Fructose	C00095	45	-H(-)
84	179.056	D-Galactose	C00124	45	-H(-)
84	179.056	myo-Inositol	C00137	45	-H(-)
84	179.056	D-Mannose	C00159	45	-H(-)
84	179.056	beta-D-Glucose	C00221	45	-H(-)
84	179.056	alpha-D-Glucose	C00267	45	-H(-)
84	179.056	alpha-D-Galactose	C00984	45	-H(-)
84	179.056	beta-D-Fructose	C02336	45	-H(-)
85	180.066	L-Tyrosine	C00082	100	-H(-)
86	183.066	3-Methoxy-4-hydroxyphenylethyleneglycol	C05594	100	-H(-)
86	183.066	Choline phosphate	C00588	100	-H(-)
86	183.066	6-Deoxy-L-galactose	C01019	23	.F(-)
86	183.066	4-Trimethylammoniobutanoate	C01181	5	.K/H-H(-)
86	183.066	Acetylcholine	C01996	5	.K/H-H(-)
87	184.002	O-Phospho-L-serine	C01005	100	-H(-)
87	184.002	L-Glutamate	C00025	5	.K/H-H(-)
87	184.002	D-Glutamate	C00217	5	.K/H-H(-)
87	184.002	Glutamate	C00302	5	.K/H-H(-)
87	184.002	L-4-Hydroxyglutamate semialdehyde	C05938	5	.K/H-H(-)
88	184.986	3-Phospho-D-glycerate	C00197	100	-H(-)
88	184.986	2-Phospho-D-glycerate	C00631	100	-H(-)
88	184.986	D-Xylonolactone	C02266	5	.K/H-H(-)
88	184.986	2-Hydroxyglutarate	C02630	5	.K/H-H(-)
89	188.056	N-Acetyl-L-glutamate	C00624	100	-H(-)
90	189.005	Oxalosuccinate	C05379	100	-H(-)
90	189.005	L-Cysteate	C00506	5	.F(-) [+1]
91	191.02	Citrate	C00158	100	-H(-)
91	191.02	Isocitrate	C00311	100	-H(-)
92	193.034	D-Glucuronate	C00191	86	-H(-)
92	193.034	3-Dehydro-L-gulonate	C00618	86	-H(-)
92	193.034	L-Iduronic acid	C06472	86	-H(-)
92	193.034	L-Dopachrome	C01693	61	-H(-) [+1]
92	193.034	5,6-Dihydroxyindole-2-carboxylate	C04185	61	-H(-) [+1]
93	193.072	Caffeine	C07481	100	-H(-)
94	194.082	2-Phenyl-1,3-propanediol monocarbamate	C16586	100	-H(-)
95	195.051	D-Gluconic acid	C00257	100	-H(-)
95	195.051	L-Gulonate	C00800	100	-H(-)
96	198.017	Iminoerythrose 4-phosphate	C12215	100	-H(-)
96	198.017	L-2-Aminoadipate	C00956	5	.K/H-H(-)
97	198.088	gamma-Glutamyl-beta-aminopropiononitrile	C06114	100	-H(-)
98	199.17	Dodecanoic acid	C02679	100	-H(-)
99	203.083	L-Tryptophan	C00078	100	-H(-)
100	204.052	Lipoamide	C00248	100	-H(-)
101	204.065	5-Methoxyindoleacetate	C05660	83	-H(-)
101	204.065	L-Adrenaline	C00788	6	.Na/H-H(-)
101	204.065	L-Normetanephrine	C05589	6	.Na/H-H(-)
102	207.078	L-Kynurenine	C00328	100	-H(-)
102	207.078	Formyl-5-hydroxykynurenamine	C05647	100	-H(-)
103	208.11	4-(Methylnitrosamino)-1-(3-pyridyl)-1-butanol	C19574	100	-H(-)
104	209.082	Sinapyl alcohol	C02325	100	-H(-)
105	210.028	Phosphocreatine	C02305	100	-H(-)
106	214.014	O-Phospho-4-hydroxy-L-threonine	C06055	55	-H(-)
106	214.014	L-Dopachrome	C01693	5	.Na/H-H(-)
106	214.014	5,6-Dihydroxyindole-2-carboxylate	C04185	5	.Na/H-H(-)
107	214.049	sn-Glycero-3-phosphoethanolamine	C01233	100	-H(-)
107	214.049	Phenylacetylglycine	C05598	10	.Na/H-H(-)
107	214.049	3-Carbamoyl-2-phenylpropionaldehyde	C16587	10	.Na/H-H(-)
107	214.049	4-Hydroxy-5-phenyltetrahydro-1,3-oxazin-2-one	C16595	10	.Na/H-H(-)
108	218.104	Pantothenate	C00864	100	-H(-)
109	226.082	Deoxycytidine	C00881	76	-H(-)
110	227.068	Deoxyuridine	C00526	100	-H(-)
110	227.068	5-Acetylamino-6-formylamino-3-methyluracil	C16365	32	-H(-) [+2]
111	227.202	Tetradecanoic acid	C06424	100	-H(-)
112	228.026	5-Phosphoribosylamine	C03090	51	-H(-)
112	228.026	4-(2-Aminophenyl)-2,4-dioxobutanoate	C01252	5	.Na/H-H(-)
112	228.026	1-Nitro-5,6-dihydroxy-dihydronaphthalene	C14801	5	.Na/H-H(-)
113	229.01	D-Ribose 5-phosphate	C00117	15	-H(-)
113	229.01	D-Ribulose 5-phosphate	C00199	15	-H(-)
113	229.01	D-Xylulose 5-phosphate	C00231	15	-H(-)
113	229.01	alpha-D-Ribose 1-phosphate	C00620	15	-H(-)
114	237.222	Hexadecenal	C06123	100	-H(-)
115	239.115	Homocarnosine	C00884	100	-H(-)
115	239.115	beta-Alanyl-N(pi)-methyl-L-histidine	C01262	100	-H(-)
116	239.237	Hexadecanal	C00517	100	-H(-)
117	241.059	5-Phosphonooxy-L-lysine	C03366	100	-H(-)
117	241.059	5-Hydroxy-L-tryptophan	C00643	10	.Na/H-H(-)
118	243.062	Uridine	C00299	100	-H(-)
119	243.082	Biotin	C00120	41	-H(-)
120	248.033	Pyridoxine phosphate	C00627	100	-H(-)
120	248.033	5-Phosphoribosylamine	C03090	23	.F(-)
121	249.053	gamma-L-Glutamyl-L-cysteine	C00669	30	-H(-)
122	257.102	sn-Glycero-3-phosphocholine	C00670	51	-H(-)
123	258.038	D-Glucosamine 6-phosphate	C00352	100	-H(-)
123	258.038	Aminofructose 6-phosphate	C12214	100	-H(-)
123	258.038	N-Acetyl-D-glucosamine	C00140	5	.K/H-H(-)
123	258.038	N-Acetyl-D-mannosamine	C00645	5	.K/H-H(-)
123	258.038	N-Acetyl-D-galactosamine	C01132	5	.K/H-H(-)
124	259.023	D-Fructose 6-phosphate	C00085	100	-H(-)
124	259.023	D-Glucose 6-phosphate	C00092	100	-H(-)
124	259.023	D-Glucose 1-phosphate	C00103	100	-H(-)
124	259.023	D-Mannose 6-phosphate	C00275	100	-H(-)
124	259.023	alpha-D-Galactose 1-phosphate	C00446	100	-H(-)
124	259.023	D-Mannose 1-phosphate	C00636	100	-H(-)
124	259.023	alpha-D-Glucose 6-phosphate	C00668	100	-H(-)
124	259.023	D-Fructose 1-phosphate	C01094	100	-H(-)
124	259.023	D-Tagatose 6-phosphate	C01097	100	-H(-)
124	259.023	beta-D-Glucose 6-phosphate	C01172	100	-H(-)
124	259.023	Inositol 1-phosphate	C01177	100	-H(-)
124	259.023	myo-Inositol 4-phosphate	C03546	100	-H(-)
124	259.023	1D-myo-Inositol 3-phosphate	C04006	100	-H(-)
124	259.023	beta-D-Fructose 6-phosphate	C05345	100	-H(-)
125	266.089	Adenosine	C00212	100	-H(-)
125	266.089	Deoxyguanosine	C00330	100	-H(-)
126	267.072	Inosine	C00294	73	-H(-)
127	275.124	N6-(L-1,3-Dicarboxypropyl)-L-lysine	C00449	100	-H(-)
128	275.2	Stearidonic acid	C16300	44	-H(-)
129	277.121	Pantetheine	C00831	42	-H(-)
130	279.232	Linoleate	C01595	65	-H(-)
131	281.248	(9Z)-Octadecenoic acid	C00712	54	-H(-)
132	282.084	Guanosine	C00387	100	-H(-)
133	283.068	Xanthosine	C01762	100	-H(-)
134	285.222	Retinol	C00473	100	-H(-)
134	285.222	11-cis-Retinol	C00899	100	-H(-)
134	285.222	9-cis-Retinol	C16682	100	-H(-)
135	287.237	all-trans-13,14-Dihydroretinol	C15492	67	-H(-)
136	289.032	Sedoheptulose 7-phosphate	C05382	100	-H(-)
136	289.032	Sedoheptulose 1-phosphate	C06222	100	-H(-)
137	289.215	Androsterone	C00523	21	-H(-)
137	289.215	Dihydrotestosterone	C03917	21	-H(-)
137	289.215	Androstenediol	C04295	21	-H(-)
137	289.215	Etiocholanolone	C04373	21	-H(-)
137	289.215	5beta-Dihydrotestosterone	C05293	21	-H(-)
138	296.083	5'-Methylthioadenosine	C00170	100	-H(-)
139	298.274	Sphingosine	C00319	100	-H(-)
139	298.274	3-Dehydrosphinganine	C02934	100	-H(-)
140	299.2	Retinoate	C00777	45	-H(-)
140	299.2	9-cis-Retinoic acid	C15493	45	-H(-)
140	299.2	(6Z,9Z,12Z)-Octadecatrienoic acid	C06426	10	.Na/H-H(-)
140	299.2	(9Z,12Z,15Z)-Octadecatrienoic acid	C06427	10	.Na/H-H(-)
141	300.039	N-Acetylgalactosamine 4-sulfate	C16265	100	-H(-)
142	301.179	16alpha-Hydroxyandrost-4-ene-3,17-dione	C05140	25	-H(-)
142	301.179	11beta-Hydroxyandrost-4-ene-3,17-dione	C05284	25	-H(-)
142	301.179	19-Hydroxyandrost-4-ene-3,17-dione	C05290	25	-H(-)
142	301.179	19-Oxotestosterone	C05295	25	-H(-)
142	301.179	2-Methoxy-17beta-estradiol	C05302	25	-H(-)
143	301.216	(5Z,8Z,11Z,14Z,17Z)-Icosapentaenoic acid	C06428	84	-H(-)
143	301.216	Linoleate	C01595	6	.Na/H-H(-)
144	303.084	N-Acetylaspartylglutamate	C12270	100	-H(-)
144	303.084	9-Hydroxybenzo[a]pyrene-4,5-oxide	C14854	40	.F(-)
145	303.198	16alpha-Hydroxydehydroepiandrosterone	C05139	29	-H(-)
145	303.198	19-Hydroxytestosterone	C05294	29	-H(-)
145	303.198	7alpha-Hydroxydehydroepiandrosterone	C18045	29	-H(-)
145	303.198	11beta,17beta-Dihydroxy-4-androsten-3-one	C18075	29	-H(-)
146	303.232	Arachidonate	C00219	56	-H(-)
147	306.05	dCMP	C00239	100	-H(-)
148	307.033	dUMP	C00365	100	-H(-)
149	311.221	(9Z,11E)-(13S)-13-Hydroperoxyoctadeca-9,11-dienoic acid	C04717	35	-H(-)
150	311.294	Icosanoic acid	C06425	65	-H(-)
151	320.062	beta-Citryl-L-glutamate	C20775	100	-H(-)
152	322.044	CMP	C00055	100	-H(-)
153	323.029	UMP	C00105	100	-H(-)
154	324.093	N-Glycoloyl-neuraminate	C03410	100	-H(-)
155	325.024	5-Fluorodeoxyuridine monophosphate	C04242	25	-H(-)
156	327.232	(4Z,7Z,10Z,13Z,16Z,19Z)-Docosahexaenoic acid	C06429	56	-H(-)
157	331.227	17alpha,20alpha-Dihydroxypregn-4-en-3-one	C04518	100	-H(-)
157	331.227	17alpha-Hydroxypregnenolone	C05138	100	-H(-)
157	331.227	21-Hydroxypregnenolone	C05485	100	-H(-)
157	331.227	7alpha-Hydroxypregnenolone	C18038	100	-H(-)
157	331.227	5alpha-Dihydrodeoxycorticosterone	C18040	100	-H(-)
157	331.227	(9Z,11E)-(13S)-13-Hydroperoxyoctadeca-9,11-dienoic acid	C04717	15	.F(-)
158	335.042	Nicotinate D-ribonucleotide	C01185	100	-H(-)
158	335.042	Geranyl diphosphate	C00341	9	.Na/H-H(-)
159	335.222	Leukotriene B4	C02165	100	-H(-)
159	335.222	5(S)-HPETE	C05356	100	-H(-)
159	335.222	12(S)-HPETE	C05965	100	-H(-)
159	335.222	15(S)-HPETE	C05966	100	-H(-)
159	335.222	15H-11,12-EETA	C14781	100	-H(-)
159	335.222	12(R)-HPETE	C14812	100	-H(-)
159	335.222	11H-14,15-EETA	C14813	100	-H(-)
159	335.222	8(S)-HPETE	C14823	100	-H(-)
160	338.989	D-Fructose 1,6-bisphosphate	C00354	100	-H(-)
160	338.989	beta-D-Fructose 2,6-bisphosphate	C00665	100	-H(-)
160	338.989	1D-myo-Inositol 1,4-bisphosphate	C01220	100	-H(-)
160	338.989	alpha-D-Glucose 1,6-bisphosphate	C01231	100	-H(-)
160	338.989	D-Mannose 1,6-bisphosphate	C03693	100	-H(-)
160	338.989	D-Tagatose 1,6-bisphosphate	C03785	100	-H(-)
160	338.989	D-myo-Inositol 1,3-bisphosphate	C04062	100	-H(-)
160	338.989	D-myo-Inositol 3,4-bisphosphate	C04063	100	-H(-)
160	338.989	beta-D-Fructose 1,6-bisphosphate	C05378	100	-H(-)
161	341.109	Sucrose	C00089	100	-H(-)
161	341.109	Maltose	C00208	100	-H(-)
161	341.109	Lactose	C00243	100	-H(-)
161	341.109	Isomaltose	C00252	100	-H(-)
161	341.109	alpha,alpha-Trehalose	C01083	100	-H(-)
161	341.109	alpha-D-Galactosyl-(1->3)-1D-myo-inositol	C01235	100	-H(-)
161	341.109	Epimelibiose	C05400	100	-H(-)
161	341.109	Melibiose	C05402	100	-H(-)
162	344.04	3',5'-Cyclic GMP	C00942	55	-H(-)
163	345.205	Corticosterone	C02140	22	-H(-)
163	345.205	11-Deoxycortisol	C05488	22	-H(-)
163	345.205	21-Deoxycortisol	C05497	22	-H(-)
164	346.056	AMP	C00020	100	-H(-)
164	346.056	dGMP	C00362	100	-H(-)
165	347.221	3alpha,21-Dihydroxy-5beta-pregnane-11,20-dione	C05478	27	-H(-)
165	347.221	17alpha,21-Dihydroxypregnenolone	C05487	27	-H(-)
166	348.087	S-(Formylmethyl)glutathione	C14871	100	-H(-)
167	351.218	Prostaglandin H2	C00427	100	-H(-)
167	351.218	Prostaglandin E2	C00584	100	-H(-)
167	351.218	Prostaglandin D2	C00696	100	-H(-)
167	351.218	Prostaglandin I2	C01312	100	-H(-)
167	351.218	Thromboxane A2	C02198	100	-H(-)
167	351.218	20-OH-Leukotriene B4	C04853	100	-H(-)
168	362.05	GMP	C00144	93	-H(-)
168	362.05	Precursor Z	C18239	93	-H(-)
168	362.05	N-Glycoloyl-neuraminate	C03410	5	.K/H-H(-)
169	367.018	Orotidine 5'-phosphate	C01103	100	-H(-)
170	378.097	(R)-S-Lactoylglutathione	C03451	100	-H(-)
171	381.317	7-Dehydrodesmosterol	C05107	100	-H(-)
172	383.113	S-Adenosyl-L-homocysteine	C00021	42	-H(-)
173	385.345	Cholesterol	C00187	14	-H(-)
173	385.345	Lathosterol	C01189	14	-H(-)
173	385.345	5alpha-Cholest-8-en-3beta-ol	C03845	14	-H(-)
174	388.063	N-Acetylneuraminate 9-phosphate	C06241	17	-H(-)
175	391.284	Chenodeoxycholate	C02528	73	-H(-)
176	392.041	6-Methylthioguanosine monophosphate	C16620	6	-H(-)
177	394.005	Molybdopterin	C05924	100	-H(-)
178	401.015	dTDP	C00363	85	-H(-)
179	401.081	(R)-4'-Phosphopantothenoyl-L-cysteine	C04352	27	-H(-)
180	401.341	7alpha-Hydroxycholesterol	C03594	45	-H(-)
180	401.341	7alpha-Hydroxy-5beta-cholestan-3-one	C05451	45	-H(-)
180	401.341	20alpha-Hydroxycholesterol	C05500	45	-H(-)
180	401.341	22(R)-Hydroxycholesterol	C05502	45	-H(-)
180	401.341	Cerebrosterol	C13550	45	-H(-)
180	401.341	25-Hydroxycholesterol	C15519	45	-H(-)
180	401.341	Cholest-5-ene-3beta,26-diol	C15610	45	-H(-)
181	402.994	UDP	C00015	100	-H(-)
182	403.357	3alpha,7alpha-Dihydroxy-5beta-cholestane	C05452	100	-H(-)
183	410.025	dADP	C00206	30	-H(-)
184	415.32	Calcitriol	C01673	18	-H(-)
184	415.32	Secalciferol	C07712	18	-H(-)
184	415.32	7alpha,24-Dihydroxy-4-cholesten-3-one	C17331	18	-H(-)
184	415.32	7alpha,25-Dihydroxy-4-cholesten-3-one	C17332	18	-H(-)
184	415.32	3beta-Hydroxy-5-cholestenoate	C17333	18	-H(-)
184	415.32	7alpha,26-Dihydroxy-4-cholesten-3-one	C17336	18	-H(-)
184	415.32	4-Cholesten-7alpha,12alpha-diol-3-one	C17339	18	-H(-)
185	426.023	ADP	C00008	100	-H(-)
185	426.023	Adenosine 3',5'-bisphosphate	C00054	100	-H(-)
185	426.023	dGDP	C00361	100	-H(-)
186	429.057	CMP-2-aminoethylphosphonate	C05673	100	-H(-)
187	431.314	3beta,7alpha-Dihydroxy-5-cholestenoate	C17335	10	-H(-)
187	431.314	Calcitetrol	C18231	10	-H(-)
188	442.017	GDP	C00035	100	-H(-)
189	443.351	3beta-Hydroxy-4beta-methyl-5alpha-cholest-7-ene-4alpha-carboxylate	C04840	27	-H(-)
190	445.053	CDP-ethanolamine	C00570	100	-H(-)
191	445.186	Estrone glucuronide	C11133	100	-H(-)
192	462.068	N6-(1,2-Dicarboxyethyl)-AMP	C03794	90	-H(-)
193	468.061	2-(alpha-Hydroxyethyl)thiamine diphosphate	C05125	8	-H(-)
194	477.213	2-Methoxy-estradiol-17beta 3-glucuronide	C11131	100	-H(-)
195	481.977	CTP	C00063	59	-H(-)
196	487.1	CDP-choline	C00307	100	-H(-)
197	495.121	1-Nitro-7-hydroxy-8-glutathionyl-7,8-dihydronaphthalene	C14803	12	-H(-)
197	495.121	1-Nitro-7-glutathionyl-8-hydroxy-7,8-dihydronaphthalene	C14804	12	-H(-)
197	495.121	1-Nitro-5-hydroxy-6-glutathionyl-5,6-dihydronaphthalene	C14805	12	-H(-)
197	495.121	1-Nitro-5-glutathionyl-6-hydroxy-5,6-dihydronaphthalene	C14806	12	-H(-)
198	505.989	ATP	C00002	100	-H(-)
198	505.989	dGTP	C00286	100	-H(-)
199	522.948	6-Mercaptopurine ribonucleoside triphosphate	C16617	27	-H(-)
200	523.451	Retinyl palmitate	C02588	50	-H(-)
200	523.451	11-cis-Retinyl palmitate	C03455	50	-H(-)
201	539.996	Formamidopyrimidine nucleoside triphosphate	C05922	26	-H(-)
202	540.053	Cyclic ADP-ribose	C13050	100	-H(-)
203	545.398	2-Hexaprenyl-6-methoxy-1,4-benzoquinone	C05803	10	-H(-)
203	545.398	3-Hexaprenyl-4-hydroxybenzoate	C13425	10	-H(-)
204	558.063	ADP-ribose	C00301	79	-H(-)
205	561.251	Protoporphyrin	C02191	100	-H(-)
206	563.068	dTDP-glucose	C00842	100	-H(-)
206	563.068	dTDP-galactose	C02097	100	-H(-)
207	565.047	UDP-glucose	C00029	100	-H(-)
207	565.047	UDP-alpha-D-galactose	C00052	100	-H(-)
208	579.027	UDP-glucuronate	C00167	100	-H(-)
209	581.241	Biliverdin	C00500	100	-H(-)
210	583.255	Bilirubin	C00486	100	-H(-)
211	604.069	GDP-mannose	C00096	100	-H(-)
212	606.075	UDP-N-acetyl-alpha-D-glucosamine	C00043	100	-H(-)
212	606.075	UDP-N-acetyl-D-galactosamine	C00203	100	-H(-)
213	611.145	Glutathione disulfide	C00127	100	-H(-)
214	613.141	CMP-N-acetylneuraminate	C00128	54	-H(-)
215	658.853	Phytic acid	C01204	95	-H(-)
216	659.309	Coproporphyrinogen III	C03263	100	-H(-)
216	659.309	Coproporphyrinogen I	C05768	100	-H(-)
217	665.215	Stachyose	C01613	100	-H(-)
218	681.915	Guanosine 3'-diphosphate 5'-triphosphate	C04494	62	-H(-)
219	744.084	NADPH	C00005	100	-H(-)
220	766.108	CoA	C00010	100	-H(-)
221	784.149	FAD	C00016	100	-H(-)
222	808.118	Acetyl-CoA	C00024	100	-H(-)
